# Supplementary material for: Post-market surveillance of six COVID-19 point-of-care tests using pre-Omicron and Omicron SARS-CoV-2 variants
Source: Microbiol Spectr. 2024 May 17;12(7):e00163-24. doi: 10.1128/spectrum.00163-24 (PMC11218491; doi:10.1128/spectrum.00163-24)
Supplement: Data S1 — Contains all qualitative testing results for each clinical sample. [file spectrum.00163-24-s0001.xlsx]

## Sheet: Sheet1
Supplemental Data 1. Raw data of COVID-19 point-of-care test results with pre-Omicron and Omicron clinical samples
			Point-of-Care Test Result
			Abbott Panbio			BTNX Rapid Response			SD Biosensor			Quidel QuickVue			Abbott ID NOW	Lucira Check IT
Clinical Sample Name	SARS-CoV-2 Lineage	Ct	I1	I2	I3	I1	I2	I3	I1	I2	I3	I1	I2	I3
Neg1	Negative	0	-	-	-	-	-	-	-	-	-	-	-	-	-	-
Neg2	Negative	0	-	-	-	-	-	-	-	-	-	-	-	-	Inv/-	Inv/-
Neg3	Negative	0	-	-	-	-	-	-	-	-	-	-	-	-	-	-
Neg4	Negative	0	-	-	-	-	-	-	-	-	-	-	-	-	-	-
Neg5	Negative	0	-	-	-	-	-	-	-	-	-	-	-	-	-	-
Neg6	Negative	0	-	-	-	-	-	-	-	-	-	-	-	-	-	Inv/-
Neg7	Negative	0	-	-	-	-	-	-	-	-	-	-	-	-	-	-
Neg8	Negative	0	-	-	-	-	-	-	-	-	-	-	-	-	-	-
Neg9	Negative	0	-	-	-	-	-	-	-	-	-	-	-	-	-	-
Neg10	Negative	0	-	-	-	-	-	-	-	-	-	-	-	-	-	-
Neg11	Negative	0	-	-	-	-	-	-	-	-	-	-	-	-	-	-
Neg12	Negative	0	-	-	-	-	-	-	-	-	-	-	-	-	-	-
Neg13	Negative	0	-	-	-	-	-	-	-	-	-	-	-	-	-	-
Neg14	Negative	0	-	-	-	-	-	-	-	-	-	-	-	-	-	-
Neg15	Negative	0	-	-	-	-	-	-	-	-	-	-	-	-	-	-
Neg16	Negative	0	-	-	-	-	-	-	-	-	-	-	-	-	-	-
Neg17	Negative	0	-	-	-	-	-	-	-	-	-	-	-	-	-	-
Neg18	Negative	0	-	-	-	-	-	-	-	-	-	-	-	-	-	-
Neg19	Negative	0	-	-	-	-	-	-	-	-	-	-	-	-	-	-
Neg20	Negative	0	-	-	-	-	-	-	-	-	-	-	-	-	-	-
Neg21	Negative	0	-	-	-	-	-	-	-	-	-	-	-	-	-	-
Neg22	Negative	0	-	-	-	-	-	-	-	-	-	-	-	-	-	-
Neg23	Negative	0	-	-	-	-	-	-	-	-	-	-	-	-	-	-
Neg24	Negative	0	-	-	-	-	-	-	-	-	-	-	-	-	-	-
Neg25	Negative	0	-	-	-	-	-	-	-	-	-	-	-	-	-	-
Neg26	Negative	0	-	-	-	-	-	-	-	-	-	-	-	-	-	-
Neg27	Negative	0	-	-	-	-	-	-	-	-	-	-	-	-	-	-
Neg28	Negative	0	-	-	-	-	-	-	-	-	-	-	-	-	-	-
Neg29	Negative	0	-	-	-	-	-	-	-	-	-	-	-	-	-	-
Pos1	BA.5.2.1	20.2	+	+	+	+	+	+	+	+	+	+	+	+	+	+
Pos2	BA.2.12	21	+	+	+	+	+	+	+	+	+	+	+	+	+	+
Pos3	BA.5.2.1	21.6	+	+	+	+	+	+	+	+	+	+	+	+	+	+
Pos4	XBB.1.5	21.9	+	+	+	+	+	+	+	+	+	+	+	+	+	+
Pos5	AY.25 (Delta)	22.7	+	+	+	+	+	+	+	+	+	+	+	+	+	+
Pos6	Likely Alpha	22.8	+	+	+	+	+	+	+	+	+	+	+	+	+	+
Pos7	XBB.1.5	23	+	+	+	+	+	+	+	+	+	+	+	+	+	+
Pos8	BA.2.3	23.3	+	+	+	+	+	+	+	+	+	+	+	+	+	+
Pos9	Likely Alpha	23.3	+	+	+	+	+	+	+	+	+	+	+	+	+	+
Pos10	BA.5.2.1	23.6	+	+	+	+	+	+	+	+	+	+	+	+	+	+
Pos11	XBB.1.5	23.8	+	+	+	+	+	+	+	+	+	+	+	+	+	+
Pos12	BA.5.2.1	24	+	+	+	+	+	+	+	+	+	+	+	+	+	+
Pos13	Likely Alpha	24	+	+	+	+	+	+	+	+	+	+	+	+	Inv/+	+
Pos14	BA.1.15	24.1	+	+	+	+	+	+	+	+	+	+	+	+	+	+
Pos15	Likely Alpha	24.1	+	+	+	+	+	+	+	+	+	+	+	+	+	+
Pos16	Likely Alpha	24.1	+	+	+	+	+	+	+	+	+	+	+	+	+	+
Pos17	BA.4.1	24.2	+	+	+	+	+	+	+	+	+	+	+	+	+	+
Pos18	AY.25 (Delta)	24.4	+	+	+	+	+	+	+	+	+	+	+	+	+	+
Pos19	B.1.617 (Kappa)	24.4	+	+	+	+	+	+	+	+	+	+	+	+	+	+
Pos20	BA.2	25.1	+	+	+	+	+	+	+	+	+	+	+	+	+	+
Pos21	BA.4	25.1	+	+	+	+	+	+	+	+	+	+	+	+	+	+
Pos22	XBB.1.5	25.1	+	+	+	+	+	+	+	+	+	+	+	+	+	+
Pos23	Likely Alpha	25.2	+	+	+	+	+	+	+	+	+	+	+	+	+	+
Pos24	Likely Alpha	25.3	+	+	+	+	+	+	+	+	+	+	+	+	Inv/+	+
Pos25	AY.27 (Delta)	25.4	+	+	+	+	+	+	+	+	+	+	+	+	+	+
Pos26	Likely Alpha	25.4	+	+	+	+	+	+	+	+	+	+	+	+	+	+
Pos27	BA.5.2.1	25.6	+	+	+	+	+	+	+	+	+	+	+	+	+	+
Pos28	BA.5.2.1	25.7	+	+	+	+	+	+	+	+	+	+	+	+	+	+
Pos29	XBB.1.5	25.8	+	+	+	+	+	+	+	+	+	+	+	+	+	+
Pos30	Likely Alpha	26	+	+	+	+	+	+	+	+	+	+	+	+	+	+
Pos31	Likely Alpha	26	+	+	+	+	+	+	+	+	+	+	+	+	+	+
Pos32	Likely Delta	26	+	+	+	+	+	+	+	+	+	+	+	+	+	+
Pos33	XBB.1.5	26.2	+	+	+	+	+	+	+	+	+	+	+	+	+	+
Pos34	BA.1	26.3	-	-	-	+	+	+	-	-	-	+	+	+	+	+
Pos35	BA.5.1	26.4	+	+	+	+	+	+	+	+	+	+	+	+	+	+
Pos36	XBB.1.5	26.5	+	+	+	+	+	+	+	+	+	+	+	+	+	+
Pos37	Likely Alpha	26.6	+	+	+	+	+	+	+	+	+	+	+	+	+	+
Pos38	BA.5.2.1	26.8	+	+	+	+	+	+	+	+	+	+	+	+	+	+
Pos39	AY.86 (Delta)	27	+	+	+	+	+	+	+	+	+	+	+	+	+	+
Pos40	BA.1	27	+	+	+	+	+	+	+	+	+	+	+	+	+	+
Pos41	BA.2.3	27	+	+	+	+	+	+	+	+	+	+	+	+	+	+
Pos42	AY.103 (Delta)	27.2	-	-	-	+	+	+	+	+	+	+	+	+	+	+
Pos43	Likely Alpha	27.3	+	+	+	+	+	+	+	+	+	+	+	+	+	+
Pos44	XBB.1.5	27.5	+	+	+	+	+	+	+	+	+	+	+	+	+	+
Pos45	Likely Alpha	27.6	+	-	-	+	+	+	-	-	-	-	+	+	+	+
Pos46	BA.5.1	27.9	-	-	-	+	+	+	-	-	-	+	+	+	+	+
Pos47	AY.25 (Delta)	28	+	+	+	+	+	+	+	+	+	+	+	+	+	+
Pos48	Likely Alpha	28	+	+	+	+	+	+	+	+	+	-	+	+	+	+
Pos49	Likely Alpha	28	+	+	+	+	+	+	+	+	+	-	+	+	+	+
Pos50	AY.25 (Delta)	28.1	-	-	-	+	+	+	-	+	+	+	+	+	+	+
Pos51	BA.1	28.3	+	+	+	+	+	+	+	+	+	+	+	+	+	+
Pos52	BA.1.14	28.4	+	+	+	+	+	+	+	+	+	+	+	+	+	+
Pos53	BA.1	28.5	+	+	+	+	+	+	+	+	+	+	+	+	+	+
Pos54	Likely Alpha	28.5	+	+	-	+	+	+	+	+	+	-	-	-	+	+
Pos55	BA.2.12	28.8	-	-	-	-	-	+	-	-	-	-	-	-	+	+
Pos56	Likely Alpha	28.8	+	-	-	-	-	+	-	-	-	-	-	-	+	+
Pos57	BA.1	28.9	+	+	+	+	+	+	+	+	+	+	+	+	+	+
Pos58	XBB.1.5	28.9	+	+	+	+	+	+	-	+	-	-	+	+	+	+
Pos59	Likely Alpha	29.1	+	+	-	+	+	+	+	+	+	-	+	+	+	+
Pos60	BA.4.1	29.2	+	+	+	+	+	+	+	+	+	+	+	+	+	+
Pos61	BA.1	29.3	+	+	+	+	+	+	+	+	+	+	+	+	+	+
Pos62	XBB.1.5	29.3	-	-	-	+	+	+	-	-	-	-	-	-	+	+
Pos63	BA.5	29.4	+	+	+	+	+	+	+	+	+	+	+	+	+	+
Pos64	BA.1	29.6	+	+	+	+	+	+	+	+	+	+	+	+	+	+
Pos65	Likely Alpha	29.7	+	+	+	+	+	+	+	+	+	+	+	+	+	+
Pos66	BA.2	29.8	+	+	+	+	+	+	+	+	+	+	+	+	+	+
Pos67	BA.1	29.9	+	+	+	+	+	+	+	+	+	+	+	+	+	+
Pos68	AY.27 (Delta)	30	+	-	-	+	+	+	+	+	+	-	-	-	+	+
Pos69	BA.2.3	30	+	+	+	+	+	+	+	+	+	+	+	+	+	+
Pos70	BA.5.1	30	+	+	-	+	+	+	-	+	-	-	+	-	+	+
Pos71	Likely Alpha	30	+	+	+	+	+	-	+	+	+	-	-	-	+	+
Pos72	XBB.1.5	30	-	-	-	+	+	+	-	-	-	+	+	-	+	+
Pos73	BA.1	30.1	+	+	+	+	+	+	+	+	+	+	-	-	+	+
Pos74	BA.1	30.1	+	+	+	+	+	+	+	+	+	+	+	+	+	+
Pos75	BA.1	30.2	+	-	+	+	+	+	+	+	+	+	+	+	+	+
Pos76	BA.5.2.1	30.2	+	+	+	+	+	+	+	+	+	+	+	+	+	+
Pos77	Likely Alpha	30.4	+	+	+	+	+	+	+	+	+	-	-	-	+	+
Pos78	Likely Delta	30.6	-	-	-	+	-	+	-	-	-	-	-	-	+	+
Pos79	Likely Alpha	30.7	+	+	-	+	+	+	+	+	+	-	-	-	+	+
Pos80	XBB.1.5	30.7	-	-	-	+	+	+	-	-	-	-	-	-	+	+
Pos81	BA.1	30.8	-	-	-	+	+	+	-	-	-	+	+	+	+	+
Pos82	AY.27 (Delta)	31.1	+	-	-	-	-	-	-	+	+	-	+	-	+	+
Pos83	BA.1	31.1	+	+	+	+	+	+	-	+	+	+	-	+	+	+
Pos84	BA.1	31.1	-	-	-	-	+	+	-	-	+	+	+	+	+	+
Pos85	BA.5.1	31.1	+	+	+	+	+	+	-	-	-	-	-	-	+	+
Pos86	BA.5.1	31.1	-	-	-	+	+	+	-	-	-	+	-	+	+	+
Pos87	XBB.1.5	31.1	-	-	-	+	+	+	-	-	-	-	-	-	+	+
Pos88	BA.2	31.2	-	-	-	-	-	-	-	-	-	-	-	-	+	+
Pos89	BA.1	31.3	+	+	+	+	+	+	-	+	+	+	+	+	+	+
Pos90	BA.4.1	31.3	-	-	-	-	+	-	-	-	-	-	-	-	+	+
Pos91	Likely Alpha	31.3	+	+	+	+	+	+	+	+	+	-	-	-	+	+
Pos92	Likely Alpha	31.9	-	-	-	+	+	+	-	-	-	-	-	-	+	+
Pos93	XBB.1.5	31.9	-	-	-	-	-	-	-	-	-	-	-	-	+	+
Pos94	BA.4	32.2	-	-	-	-	-	-	-	-	-	-	-	-	+	+
Pos95	BA.1	32.3	-	-	-	-	-	-	-	-	-	+	+	+	+	+
Pos96	BA.5.1	32.3	-	-	-	+	+	+	-	-	-	-	-	-	+	+
Pos97	Likely Alpha	32.4	-	-	-	-	-	-	-	-	-	-	-	-	+	+
Pos98	BA.2	32.6	-	-	-	-	-	-	-	-	-	-	-	-	+	+
Pos99	BA.4	32.8	-	-	-	-	-	-	-	-	-	-	-	-	+	+
Pos100	BA.1	32.9	+	+	+	+	+	+	+	+	+	+	+	+	+	+
Pos101	BA.1	33	-	-	-	+	+	+	-	-	-	+	+	+	+	+
Pos102	BA.5.1	33	+	+	+	+	+	+	+	+	+	-	-	-	+	+
Pos103	XBB.1.5	33	-	-	-	-	-	-	-	-	-	-	-	-	+	+
Pos104	BA.2	33.1	-	-	-	-	-	-	-	-	-	-	-	-	+	+
Pos105	BA.5.1	33.1	-	-	-	+	+	+	-	-	-	-	-	-	+	+
Pos106	BA.1	33.3	-	-	-	+	+	+	-	-	+	+	-	+	+	+
Pos107	Likely Alpha	33.3	-	-	-	-	-	-	-	-	-	-	-	-	+	+
Pos108	BA.5.1	33.5	-	-	-	+	+	+	-	-	-	-	-	-	+	+
Pos109	XBB.1.5	33.5	-	-	-	-	-	-	-	-	-	-	-	-	+	+
Pos110	Likely Alpha	33.6	+	-	-	+	+	+	-	-	-	-	-	-	+	+
Pos111	Likely Alpha	33.7	-	-	-	-	-	-	-	-	-	-	-	-	+	+
Pos112	BA.1	33.8	-	-	-	-	-	-	-	-	-	-	-	-	+	+
Pos113	Likely Alpha	33.9	-	-	-	-	-	-	-	-	-	-	-	-	+	+
Pos114	XBB.1.5	33.9	-	-	-	-	-	-	-	-	-	-	-	-	+	+
Pos115	BA.1	34	-	-	-	-	-	-	-	-	-	-	+	+	+	+
Pos116	XBB.1.5	34.5	-	-	-	-	-	-	-	-	-	-	-	-	+	+
Pos117	BA.1	34.8	-	-	-	-	-	-	-	-	-	+	-	-	+	+
Pos118	Likely Alpha	34.8	-	-	-	-	-	-	-	-	-	-	-	-	+	+
Pos119	Likely Alpha	35	-	-	-	-	-	-	-	-	-	-	-	-	+	+
Pos120	Likely Alpha	35.1	-	-	-	-	-	-	-	-	-	-	-	-	+	+
Pos121	XBB.1.5	35.3	-	-	-	-	-	-	-	-	-	-	-	-	+	+
Pos122	BA.4	35.5	-	-	-	-	-	-	-	-	-	-	-	-	+	+
Pos123	Likely Alpha	35.8	-	-	-	-	-	-	-	-	-	-	-	-	+	+
Pos124	BA.5.2.1	35.9	-	-	-	-	-	-	-	-	-	-	-	-	+	+
Pos125	AY.27 (Delta)	36.2	-	-	-	-	-	-	-	-	-	-	-	-	-	+
Pos126	BA.2	36.3	-	-	-	-	-	-	-	-	-	-	-	-	+	+
Pos127	BA.4	36.4	-	-	-	-	-	-	-	-	-	-	-	-	+	+
Pos128	Likely Alpha	36.6	-	-	-	-	-	-	-	-	-	-	-	-	+	+
Pos129	XBB.1.5	36.6	-	-	-	-	-	-	-	-	-	-	-	-	+	+
Pos130	Likely Alpha	36.7	-	-	-	-	-	-	-	-	-	-	-	+	-	+
Pos131	BA.2.3	36.8	-	-	-	-	-	-	-	-	-	-	-	-	-	+
Pos132	BA.5.2.1	37.2	-	-	-	-	-	-	-	-	-	-	-	-	+	+
Pos133	BA.2	37.4	-	-	-	-	-	-	-	-	-	-	-	-	+	+
Pos134	Likely Alpha	37.5	-	-	-	-	-	-	-	-	-	-	-	-	-	+
Pos135	XBB.1.5	37.6	-	-	-	-	-	-	-	-	-	-	-	-	+	+
Pos136	Likely Alpha	37.8	-	-	-	-	-	-	-	-	-	-	-	-	-	+
Pos137	BA.5.1	38.2	-	-	-	-	-	-	-	-	-	-	-	-	+	+
Pos138	Likely Alpha	38.2	-	-	-	-	-	-	-	-	-	-	-	-	+	+
Pos139	BA.5.5	38.8	-	-	-	-	-	-	-	-	-	-	-	-	-	+
Pos140	BA.4.1	39.4	-	-	-	-	-	-	-	-	-	-	-	-	+	+
Pos141	AY.25 (Delta)	39.5	-	-	-	-	-	-	-	+	+	-	-	-	-	+
Pos142	BA.1.1	39.7	-	-	-	-	-	-	-	-	-	-	-	-	-	Inv/-
Pos143	BA.2.3	40.2	-	-	-	+	+	+	+	+	+	-	-	-	-	+
Pos144	Likely Alpha	40.4	-	-	-	-	-	-	-	-	-	-	-	-	-	+
Pos145	BA.5.1	40.5	-	-	-	-	-	-	-	-	-	-	-	-	-	+
Pos146	Likely Alpha	40.5	-	-	-	-	-	-	-	-	-	-	-	-	-	+
Pos147	BA.4.1	40.7	-	-	-	-	-	-	-	-	-	-	-	-	+	+
Pos148	BA.2	40.8	-	-	-	-	-	-	-	-	-	-	-	-	+	+
Pos149	Likely Delta	45	-	-	-	+	-	-	-	-	-	-	-	-	-	-
Ct : Cycle Threshold; I1 : Interpretor 1; I2 : Interpretor 2; I3 : Interpretor 3; Inv : Invalid; + : Positive; - : Negative
Invalid results were repeated until a result was obtained
